# Supplementary material for: Meta-analysis identifies native priority as a mechanism that supports the restoration of invasion-resistant plant communities
Source: Commun Biol. 2023 Oct 30;6:1100. doi: 10.1038/s42003-023-05485-8 (PMC10616274; doi:10.1038/s42003-023-05485-8)
Supplement: Supplementary file 4 — Supplementary Data 2 [file 42003_2023_5485_MOESM4_ESM.xlsx]

## Sheet: Figure1
Source data for
Meta-analysis identifies native priority as a mechanism that supports the restoration of invasion-resistant plant communities
by Melinda Halassy, Péter Batáry, Anikó Csecserits, Katalin Török, Orsolya Valkó
Figure 1
Studied mechanisms	Reference	Date of publication	Country	target habitat	IAS	Life form	Funcional group	Experiment type	Experiment lenght	indicators
all three	Hess, M. C. M., Buisson, E., Fontes, H., Bacon, L., Sabatier, F., & Mesléard, F. (2020). Giving recipient communities a greater head start and including productive species boosts early resistance to invasion. Applied Vegetation Science, 23(3), 340-352.	2020	France	grassland	Ambrosia artemisiifolia, Bothriochloa barbinodis, Cortaderia selloana	annual	forb	greenhouse	6 months	establishment; growth
propagule pressure and functional similarity	Badgery, W. B., Kemp, D. R., Michalk, D. L., & King, W. M. (2005). Competition for nitrogen between Australian native grasses and the introduced weed Nassella trichotoma. Annals of Botany, 96(5), 799-809.	2005	Australia	grassland	Nassella trichotoma	perennial	grass	greenhouse	9 months	growth
propagule pressure and functional similarity	Yannelli, F. A., Hughes, P., & Kollmann, J. (2017). Preventing plant invasions at early stages of revegetation: The role of limiting similarity in seed size and seed density. Ecological Engineering, 100, 286-290.	2017	Germany	grassland	Solidago gigantea, Amrosia artemisiifloia	annual, perennial	forb	greenhouse	5 months	growth
propagule pressure and functional similarity	Fagúndez, J., and Lema, M. (2019). A competition experiment of an invasive alien grass and two native species: are functionally similar species better competitors?. Biol. Invas. 21, 3619–3631. doi: 10.1007/s10530-019-02073-y	2019	Spain	grassland	Cortaderia selloana	annual	grass	greenhouse	5 months	growth
priority effect	Hess, M. C., Mesléard, F., Young, T. P., de Freitas, B., Haveneers, N., & Buisson, E. (2022). Altering native community assembly history influences the performance of an annual invader. Basic and Applied Ecology.	2022	France	grassland	Ambrosia artemisiifolia	annual	forb	greenhouse	6 months	establishment; growth
priority effect	Wilsey, B. J., Barber, K., & Martin, L. M. (2015). Exotic grassland species have stronger priority effects than natives regardless of whether they are cultivated or wild genotypes. New Phytologist, 205(2), 928-937.	2015	USA	grassland	Bothriochloa ischaemum, Eragrostis curvula, Festuca arundinacea, Dactylis glomerata, Bromus inermis, Thinopyrum intermedia, Agropyron cristatum, Phleum pratense, Leucanthemum vulgare, Cichorium intybus, Trifolium repens, Coronilla (Securigera) varia, Lotus corniculatus, Melilotus officinalis	annual, perennial	forb, grass	greenhouse	6 months	establishment; growth
priority effect	Young, T. P., Zefferman, E. P., Vaughn, K. J., & Fick, S. (2014). Initial success of native grasses is contingent on multiple interactions among exotic grass competition, temporal priority, rainfall and site effects. AoB Plants, 7, plu081	2014	USA	grassland	Vulpia (Festuca) myuros/V. bromoides, B. hordeaceus, Hordeum murinum, A. barbata/A. fatua	annual	grass	field	7 months	growth
priority effect	Evangelista, H. B., Michelan, T. S., Gomes, L. C., & Thomaz, S. M. (2017). Shade provided by riparian plants and biotic resistance by macrophytes reduce the establishment of an invasive Poaceae. Journal of Applied Ecology, 54(2), 648-656.	2017	Brazil	riparian	Urochloa arrecta	perennial	grass	greenhouse	1 month	growth
priority effect	Stevens, J. M., and J. S. Fehmi. 2011. Early establishment of a native grass reduces the competitive effect of a nonnative grass. Restoration Ecology 19:399–406	2011	USA	grassland	Pennisetum ciliare	perennial	grass	greenhouse	1 month	growth
priority effect	GRMAN E & SUDING KN (2010) Within-year soil legacies contribute to strong priority effects of exotics on native California grassland communities. Restoration Ecology 18, 664–670.	2010	USA	grassland	Brassica nigra, Bromus hordeaceus , Erodium cicutarium	annual	forb, grass	outdoor	2 months	growth
priority effect	Stuble, K. L., & Souza, L. (2016). Priority effects: natives, but not exotics, pay to arrive late. Journal of Ecology, 104(4), 987-993.	2016	USA	n.a.	Plantago lanceolata, Dactylis glomerata, Festuca pratensis, Lespedeza cuneata; Chrysanthemum leucanthemum, Phleum pratense, Cynodon dactylon, Trifolium repens	annual, perennial	forb, grass	greenhouse	2 months	growth
priority effect	Cleland, E. E., Esch, E., & McKinney, J. (2015). Priority effects vary with species identity and origin in an experiment varying the timing of seed arrival. Oikos, 124(1), 33-40.	2015	USA	grassland	Bromus hordeaceus, Lactuca serriola, Lolium multiflorum, Trifolium hirtum	annual, perennial	forb, grass	outdoor	2 months	growth
priority effect	Ulrich E, Perkins L (2014) Bromus inermis and Elymus canadensis but not Poa pratensis demonstrate strong competitive effects and all benefit from priority. Plant Ecology 215:1269–1275	2014	USA	grassland	Bromus inermis, Poa pratensis	perennial	grass	greenhouse	3 months	growth
priority effect	Perkins, L. B., & Hatfield, G. (2014). Competition, legacy, and priority and the success of three invasive species. Biological invasions, 16(12), 2543-2550.	2014	USA	woody steppe	Agropyron cristatum, Bromus tectorum, Taeniatherum caput-medusae	annual, perennial	grass	greenhouse	3.5 months	growth
priority effect	GOODALE KM & WILSEY BJ (2018) Priority effects are affected by precipitation variability and are stronger in exotic than native grassland species. Plant Ecology 219, 429-439	2018	USA	grassland	Eragrostis curvula, Festuca arundinacea, Bromus inermis, Cichorium intybus,Lotus corniculatus	perennial	forb, grass	greenhouse	5 months	growth
priority effect	Qin, T. J., Guan, Y. T., Quan, H., Dong, B. C., Luo, F. L., Zhang, M. X., ... & Yu, F. H. (2019). Growth traits of the exotic plant Hydrocotyle vulgaris and the evenness of resident plant communities are mediated by community age, not species diversity. Weed Research, 59(5), 377-386.	2019	China	wetland	Hydrocotyle vulgaris	perennial	forb	greenhouse	5 months	growth
priority effect	Lang, M., Hanslin, H. M., Kollmann, J., & Wagner, T. (2017). Suppression of an invasive legume by a native grass—High impact of priority effects. Basic and applied ecology, 22, 20-27.	2017	Germany	grassland	Cytisus scoparius	perennial	shrub	greenhouse	11 months	growth
priority effect	Mason, T. J., French, K., & Jolley, D. (2013). Arrival order among native plant functional groups does not affect invasibility of constructed dune communities. Oecologia, 173(2), 557–568.	2007	USA	grassland	Chrysanthemoides monilifera ssp. Rotundata	perennial	shrub	outdoor	24 months	establishment; growth
priority effect	Vaughn, K.J. & Young, T.P. 2015. Short-term priority over exotic annuals increases the initial density and longer-term cover of native perennial grasses. Ecological Applications 25: 791– 799.	2015	USA	grassland	Avena fatua, Bromus hordeaceus, Lolium multiflorum, Vulpia myuros var. Hirsute	annual	grass	field	36 months	growth
priority effect	McGlone, C. M., Sieg, C. H., & Kolb, T. E. (2011). Invasion resistance and persistence: established plants win, even with disturbance and high propagule pressure. Biological Invasions, 13(2), 291-304.	2011	USA	woody steppe	Bromus tectorum	annual	grass	field	36 months	establishment; growth
priority effect	Young, T. P., Stuble, K. L., Balachowski, J. A., & Werner, C. M. (2016). Using priority effects to manipulate competitive relationships in restoration. Restoration Ecology, http://dx.doi.org/10.1111/rec.12384	2016	USA	grassland	Vulpia (Festuca) myuros/V. bromoides, B. hordeaceus, Hordeum murinum, A. barbata/A. fatua	annual	grass	field	48 months	growth
priority effect	Wohlwend, M. R., Schutzenhofer, M. R., & Knight, T. M. (2019). Long‐term experiment manipulating community assembly results in favorable restoration outcomes for invaded prairies. Restoration Ecology, 27(6), 1307-1316.	2019	USA	grassland	Lespedeza cuneata	perennial	forb	field	84 months	growth
priority effect and propagule pressure	Firn, J., MacDougall, A. S., Schmidt, S., & Buckley, Y. M. (2010). Early emergence and resource availability can competitively favour natives over a functionally similar invader. Oecologia, 163(3), 775-784.	2010	Australia	grassland	Eragrostis curvula	perennial	grass	greenhouse	6 months	growth
priority effect and propagule pressure	Orloff, L. N., Mangold, J. M., & Menalled, F. D. (2013). Role of size and nitrogen in competition between annual and perennial grasses. Invasive Plant Science and Management, 6(1), 87-98.	2013	USA	grassland	Bromus tectorum	annual	grass	greenhouse	3 months	growth
priority effect and propagule pressure	Dickson, T. L., Hopwood, J. L., & Wilsey, B. J. (2012). Do priority effects benefit invasive plants more than native plants? An experiment with six grassland species. Biological Invasions, 14(12), 2617-2624.	2012	USA	grassland	Dactylis glomerata, Leucanthemum vulgare, Trifolium repens	perennial	forb, grass	greenhouse	5 months	growth
priority effect and propagule pressure	Schantz, M. C., Sheley, R. L., & James, J. J. (2015). Role of propagule pressure and priority effects on seedlings during invasion and restoration of shrub-steppe. Biological Invasions, 17(1), 73-85.	2015	USA	woody steppe	Bromus tectorum	annual	grass	field	18 months	growth
priority effect and propagule pressure	Schantz, M. C., Sheley, R. L., & James, J. J. (2018). Effects of propagule pressure and priority effects on seedling recruitment during restoration of invaded grassland. Journal of Arid Environments, 150, 62-70.	2018	USA	woody steppe	Taniatherum caput-medusae, Bromus tectorum	annual	grass	field	20 months	growth
priority effect and propagule pressure	Schantz, M. C., Sheley, R. L., & James, J. J. (2019). Propagule pressure and priority seeding effects on the demography of invasive annual and native perennial grass species. Plant Ecology & Diversity, 12(2), 139-150.	2019	USA	woody steppe	Taniatherum caput-medusae, Bromus tectorum	annual	grass	field	20 months	growth
priority effect and propagule pressure	Tarsa, E. E., Holdaway, B. M., & Kettenring, K. M. (2022). Tipping the balance: The role of seed density, abiotic filters, and priority effects in seed‐based wetland restoration. Ecological Applications, 32(8), e2706.		USA	wetland	Phalaris arundinacea	perennial	grass	outdoor	2 months	growth
priority effect and functional similarity	Delory, B.M., Weidlich, E.W., Kunz, M., Neitzel, J. and Temperton, V.M. (2019) The exotic species Senecio inaequidens pays the price for arriving late in temperate European grassland communities. Oecologia, 191, 657-671. http://doi.org/10.1007/s00442-019-04521-x	2019	Germany	grassland	Senecio inaequidens	perennial	forb	greenhouse	2 months	growth
priority effect and functional similarity	Yannelli, F. A., MacLaren, C., & Kollmann, J. (2020). Moving away from limiting similarity during restoration: Timing of arrival and native biomass are better proxies of invasion suppression in grassland communities. Frontiers in Ecology and Evolution, 8, 238.	2020	Germany	grassland	Solidago gigantea, Amrosia artemisiifloia	annual, perennial	forb	greenhouse	2 months	growth
propagule pressure	Elmore, C. L., Gibeault, V. A., & Cudney, D. W. (1997). Invasion resistance of tall fescue (Festuca arundinaceae) and perennial ryegrass (Lolium perenne) to kikuyugrass (Pennisetum clandestinum). Weed technology, 11(1), 24-29.	1997	USA	grassland	Pennisetum clandestinum	perennial	grass	field	12 months	growth
propagule pressure	Yu, H., Yue, M., Wang, C., Le Roux, J. J., Peng, C., & Li, W. (2020). Priority effects and competition by a native species inhibit an invasive species and may assist restoration. Ecology and Evolution, 10(23), 13355-13369.	2020	China	n.a.	Mikania micrantha	perennial	vine	field	6 months	growth
propagule pressure	Ramula, S., Jauni, M., & van Ooik, T. (2015). Propagule pressure governs establishment of an invasive herb. Acta Oecologica, 68, 18-23.	2015	Finnland	n.a.	Lupinus polyphyllus	perennial	forb	greenhouse	3 months	establishment
propagule pressure	Yu, H., Yue, M., Wang, C., Le Roux, J. J., Peng, C., & Li, W. (2020). Priority effects and competition by a native species inhibit an invasive species and may assist restoration. Ecology and Evolution, 10(23), 13355-13369.	2020	China	n.a.	Mikania micrantha	perennial	vine	field, outdoor, greenhouse	4 months	establishment; growth
propagule pressure	Reinhardt Adams, C., & Galatowitsch, S. M. (2008). The transition from invasive species control to native species promotion and its dependence on seed density thresholds. Applied Vegetation Science, 11(1), 131-138.	2008	USA	wetland	Phalaris arundinacea	perennial	grass	outdoor	20 months	establishment; growth
propagule pressure and functional similarity	Allen, P. S., & Meyer, S. E. (2014). Community structure affects annual grass weed invasion during restoration of a shrub–steppe ecosystem. Invasive Plant Science and Management, 7(1), 1-13.	2014	USA	woody steppe	Secale cereale; Bromus tectorum; Aegilops cylindrica	annual	grass	field	17 months	growth
propagule pressure and functional similarity	Byun, C., Oh, M., Lee, E. J., & Kang, H. (2020). Seed density is as important as limiting similarity, diversity effect, and propagule pressure in plant restoration to control invasion. Ecological Engineering, 144, 105712.	2020	South Korea	wetland	Sicyos angulatus	annual	vine	greenhouse	5 months	growth
functional similarity	Prieur-Richard, A., Lavorel, S., Grigulis, K. & Dos Santos, A. (2000) Plant community diversity and invasibility by exotics: invasion of Mediterranean old fields by Conyza bonariensis and Conyza canadensis. Ecology Letters, 3, 412–422.	2000	France	grassland	Conyza bonariensis, C. canadensis	annual	forb	field, greenhouse	7 months	growth
functional similarity	Prieur-Richard, A.-H., Lavorel, S., Linhart, Y., & Dos Santos, A. (2002b). Plant diversity, herbivory and resistance of a plant community to invasion in Mediterranean annual communities. Oecologia, 130, 96–104	2002	France	grassland	Conyza bonariensis, C. canadensis	annual	forb	greenhouse	1 month	growth
functional similarity	Yannelli, F. A., Karrer, G., Hall, R., Kollmann, J., & Heger, T. (2018). Seed density is more effective than multi‐trait limiting similarity in controlling grassland resistance against plant invasions in mesocosms. Applied Vegetation Science, 21(3), 411-418.	2018	Germany	grassland	Solidago gigantea, Amrosia artemisiifloia	annual, perennial	forb	greenhouse	2 months	growth
functional similarity	Yannelli, F. A., Koch, C., Jeschke, J. M., and Kollmann, J. (2017b). Limiting similarity and Darwin’s naturalization hypothesis: understanding the drivers of biotic resistance against invasive plant species. Oecologia 183, 775–784. doi: 10.1007/s00442-016-3798-8	2017	Germany	grassland	Solidago gigantea, Amrosia artemisiifloia	annual, perennial	forb	greenhouse	2 months	growth
functional similarity	Byun, C., & Lee, E. J. (2017). Ecological application of biotic resistance to control the invasion of an invasive plant, Ageratina altissima. Ecology and evolution, 7(7), 2181-2192.	2017	South Korea	n.a.	Ageratina altissima	perennial	forb	greenhouse	4 months	establishment; growth
functional similarity	Hooper, D. U., & Dukes, J. S. (2010). Functional composition controls invasion success in a California serpentine grassland. Journal of Ecology, 98, 764–777.	2010	USA	grassland	Avena barbata, Bromus madritensis L. ssp. Rubens	annual	grass	field	12 months	establishment
functional similarity	Pokorny, M. L., Sheley, R. L., Zabinski, C. A., Engel, R. E., Svejcar, T. J., & Borkowski, J. J. (2005). Plant functional group diversity as a mechanism for invasion resistance. Restoration Ecology, 13, 448–459.	2005	USA	grassland	Centaurea maculosa	perennial	forb	field	13 months	growth
functional similarity	Maron, J. & Marler, M. (2007) Native plant diversity resists invasion at both low and high resource levels. Ecology, 88, 2651–2661	2007	USA	grassland	Centaurea maculosa, Linaria dalmatica, Potentilla recta	perennial	forb	field	14 months	growth
functional similarity	Dukes, J. S. (2002). Species composition and diversity affect grassland susceptibility and response to invasion. Ecological Applications, 12, 602–617	2002	USA	grassland	Centaurea solstitialis	annual	forb	outdoor	15 months	growth
functional similarity	Brisson, J., Teasdale, V., Boivin, P., & Lavoie, C. (2020). Plant cover restoration to inhibit seedling emergence, growth or survival of an exotic invasive plant species. Ecoscience, 27(3), 185-194.	2020	Canada	n.a.	Heracleum mantegazzianum	perennial	forb	field	16 months	growth
functional similarity	Byun, C., De Blois, S., & Brisson, J. (2013). Plant functional group identity and diversity determine biotic resistance to invasion by an exotic grass. Journal of Ecology, 101, 128–139	2013	USA	wetland	Phragmites australis	perennial	grass	outdoor	24 months	growth
functional similarity	Larson, D. L., Bright, J. B., Drobney, P., Larson, J. L., Palaia, N., Rabie, P. A., ... & Wells, D. (2013). Using prairie restoration to curtail invasion of Canada thistle: the importance of limiting similarity and seed mix richness. Biological Invasions, 15(9), 2049-2063.	2013	USA	grassland	Cirsium arvense	perennial	forb	field	60 months	growth
functional similarity	Sheley, R. L., & James, J. (2010). Resistance of native plant functional groups to invasion by Medusahead (Taeniatherum caput-medusae). Invasive Plant Science and Management, 3, 294–300.	2010	USA	grassland	Taeniatherum caput-medusae	annual	grass	field	61 months	growth
functional similarity	Funk, J. L., & Wolf, A. A. (2016). Testing the trait‐based community framework: Do functional traits predict competitive outcomes?. Ecology, 97(9), 2206-2211.	2016	USA	grassland	Festuca perennis	perennial	grass	outdoor	n.a.	growth
functional similarity	Prieur-Richard, A. H., Lavorel, S., Dos Santos, A., & Grigulis, K. (2002a). Mechanisms of resistance of Mediterranean annual communities to invasion by Conyza bonariensis: Effects of native functional composition. Oikos, 99, 338–346.	2002	France	grassland	Conyza bonariensis, C. canadensis	annual	forb	field	n.a.	growth
functional similarity	Zhang, H., Jiang, K., Zhao, Y., Xing, Y., Ge, H., Cui, J., ... & Wang, C. (2021). A Trait-Based Protocol for the Biological Control of Invasive Exotic Plant Species. Frontiers in Ecology and Evolution, 9, 586948.		China	woody	Leucaena leucocephala	perennial	tree	outdoor	36 months	growth

## Sheet: full model
Source data for
Meta-analysis identifies native priority as a mechanism that supports the restoration of invasion-resistant plant communities
by Melinda Halassy, Péter Batáry, Anikó Csecserits, Katalin Török, Orsolya Valkó
Figure 2
ID	StudyID	Source	treatment_type	indicator	IAS	life_form	func_group	experiment_type	exp_lenght	yi	vi	N
1	1	Hess, M. C. M., Buisson, E., Fontes, H., Bacon, L., Sabatier, F., & Mesléard, F. (2020). Giving recipient communities a greater head start and including productive species boosts early resistance to invasion. Applied Vegetation Science, 23(3), 340-352.	priority	establishment	Ambrosia artemisiifolia	annual	non-grass	greenhouse	6 months<<1year	-0.0499435040864135	0.000318299856971301	5
2	1	Hess, M. C. M., Buisson, E., Fontes, H., Bacon, L., Sabatier, F., & Mesléard, F. (2020). Giving recipient communities a greater head start and including productive species boosts early resistance to invasion. Applied Vegetation Science, 23(3), 340-352.	priority	growth	Cortaderia selloana	annual	non-grass	greenhouse	6 months<<1year	-0.0045095905059756	0.000124533648962327	5
3	1	Hess, M. C. M., Buisson, E., Fontes, H., Bacon, L., Sabatier, F., & Mesléard, F. (2020). Giving recipient communities a greater head start and including productive species boosts early resistance to invasion. Applied Vegetation Science, 23(3), 340-352.	priority	establishment	Ambrosia artemisiifolia	annual	non-grass	greenhouse	6 months<<1year	-0.123945963182797	0.000361884103735846	5
4	1	Hess, M. C. M., Buisson, E., Fontes, H., Bacon, L., Sabatier, F., & Mesléard, F. (2020). Giving recipient communities a greater head start and including productive species boosts early resistance to invasion. Applied Vegetation Science, 23(3), 340-352.	priority	establishment	Bothriochloa barbinodis	annual	non-grass	greenhouse	6 months<<1year	-0.00588236990306597	0.000657715188867864	5
5	1	Hess, M. C. M., Buisson, E., Fontes, H., Bacon, L., Sabatier, F., & Mesléard, F. (2020). Giving recipient communities a greater head start and including productive species boosts early resistance to invasion. Applied Vegetation Science, 23(3), 340-352.	priority	establishment	Bothriochloa barbinodis	annual	non-grass	greenhouse	6 months<<1year	-0.0132843281987334	0.000637876043083979	5
6	1	Hess, M. C. M., Buisson, E., Fontes, H., Bacon, L., Sabatier, F., & Mesléard, F. (2020). Giving recipient communities a greater head start and including productive species boosts early resistance to invasion. Applied Vegetation Science, 23(3), 340-352.	priority	establishment	Cortaderia selloana	annual	non-grass	greenhouse	6 months<<1year	0.0511411915657494	0.000626861344166311	5
7	1	Hess, M. C. M., Buisson, E., Fontes, H., Bacon, L., Sabatier, F., & Mesléard, F. (2020). Giving recipient communities a greater head start and including productive species boosts early resistance to invasion. Applied Vegetation Science, 23(3), 340-352.	priority	establishment	Cortaderia selloana	annual	non-grass	greenhouse	6 months<<1year	0.00682079188508894	0.000634733970427485	5
8	1	Hess, M. C. M., Buisson, E., Fontes, H., Bacon, L., Sabatier, F., & Mesléard, F. (2020). Giving recipient communities a greater head start and including productive species boosts early resistance to invasion. Applied Vegetation Science, 23(3), 340-352.	priority	growth	Ambrosia artemisiifolia	annual	non-grass	greenhouse	6 months<<1year	0.00216684808509007	1.22485874296961e-06	5
9	1	Hess, M. C. M., Buisson, E., Fontes, H., Bacon, L., Sabatier, F., & Mesléard, F. (2020). Giving recipient communities a greater head start and including productive species boosts early resistance to invasion. Applied Vegetation Science, 23(3), 340-352.	priority	growth	Ambrosia artemisiifolia	annual	non-grass	greenhouse	6 months<<1year	0.00108401094625831	1.22485874296961e-06	5
10	1	Hess, M. C. M., Buisson, E., Fontes, H., Bacon, L., Sabatier, F., & Mesléard, F. (2020). Giving recipient communities a greater head start and including productive species boosts early resistance to invasion. Applied Vegetation Science, 23(3), 340-352.	priority	growth	Cortaderia selloana	annual	non-grass	greenhouse	6 months<<1year	0.0244456617460539	8.93372445341702e-05	5
11	2	Evangelista, H. B., Michelan, T. S., Gomes, L. C., & Thomaz, S. M. (2017). Shade provided by riparian plants and biotic resistance by macrophytes reduce the establishment of an invasive Poaceae. Journal of Applied Ecology, 54(2), 648-656.	priority	growth	Urochloa arrecta	perennial	grass	greenhouse	<6 months	-1.53627051372303	0.0300317889525398	6
12	3	GRMAN E & SUDING KN (2010) Within-year soil legacies contribute to strong priority effects of exotics on native California grassland communities. Restoration Ecology 18, 664–670.	priority	growth	several species	annual	NA	outdoor	<6 months	-1.84054963339748	0.171404656391071	7
13	4	Cleland, E. E., Esch, E., & McKinney, J. (2015). Priority effects vary with species identity and origin in an experiment varying the timing of seed arrival. Oikos, 124(1), 33-40.	priority	growth	Bromus hordeaceus	annual	grass	outdoor	<6 months	-0.122602322092333	0.0242020782765294	8
14	4	Cleland, E. E., Esch, E., & McKinney, J. (2015). Priority effects vary with species identity and origin in an experiment varying the timing of seed arrival. Oikos, 124(1), 33-40.	priority	growth	Trifolium hirtum	annual	non-grass	outdoor	<6 months	0.225493728659164	0.10894966465296	8
15	4	Cleland, E. E., Esch, E., & McKinney, J. (2015). Priority effects vary with species identity and origin in an experiment varying the timing of seed arrival. Oikos, 124(1), 33-40.	priority	growth	Trifolium hirtum	annual	non-grass	outdoor	<6 months	0.111225635110226	0.0864359648590314	8
16	4	Cleland, E. E., Esch, E., & McKinney, J. (2015). Priority effects vary with species identity and origin in an experiment varying the timing of seed arrival. Oikos, 124(1), 33-40.	priority	growth	Bromus hordeaceus	annual	grass	outdoor	<6 months	0.506693386481082	0.0643165061541154	8
17	4	Cleland, E. E., Esch, E., & McKinney, J. (2015). Priority effects vary with species identity and origin in an experiment varying the timing of seed arrival. Oikos, 124(1), 33-40.	priority	growth	Bromus hordeaceus	annual	grass	outdoor	<6 months	0.382713351124749	0.0293865174515858	8
18	4	Cleland, E. E., Esch, E., & McKinney, J. (2015). Priority effects vary with species identity and origin in an experiment varying the timing of seed arrival. Oikos, 124(1), 33-40.	priority	growth	Bromus hordeaceus	annual	grass	outdoor	<6 months	-0.699456349753207	0.0984764796008198	8
19	4	Cleland, E. E., Esch, E., & McKinney, J. (2015). Priority effects vary with species identity and origin in an experiment varying the timing of seed arrival. Oikos, 124(1), 33-40.	priority	growth	Lolium multiflorum	perennial	grass	outdoor	<6 months	-0.642288763326456	0.0183671239930231	8
20	4	Cleland, E. E., Esch, E., & McKinney, J. (2015). Priority effects vary with species identity and origin in an experiment varying the timing of seed arrival. Oikos, 124(1), 33-40.	priority	growth	Lolium multiflorum	perennial	grass	outdoor	<6 months	0.573345980747322	0.0556512433004726	8
21	4	Cleland, E. E., Esch, E., & McKinney, J. (2015). Priority effects vary with species identity and origin in an experiment varying the timing of seed arrival. Oikos, 124(1), 33-40.	priority	growth	Lolium multiflorum	perennial	grass	outdoor	<6 months	0.693147180559947	0.0920138888888881	8
22	4	Cleland, E. E., Esch, E., & McKinney, J. (2015). Priority effects vary with species identity and origin in an experiment varying the timing of seed arrival. Oikos, 124(1), 33-40.	priority	growth	Lolium multiflorum	perennial	grass	outdoor	<6 months	0.245122458032985	0.0423353585329361	8
23	5	Ulrich E, Perkins L (2014) Bromus inermis and Elymus canadensis but not Poa pratensis demonstrate strong competitive effects and all benefit from priority. Plant Ecology 215:1269–1275	priority	growth	Poa pratensis	perennial	grass	greenhouse	<6 months	-1.12059119538688	0.168536153119092	10
24	6	Mason, T. J., French, K., & Jolley, D. (2013). Arrival order among native plant functional groups does not affect invasibility of constructed dune communities. Oecologia, 173(2), 557–568.	priority	growth	Chrysanthemoides monilifera ssp. Rotundata	perennial	non-grass	outdoor	>1 year	-1.28728883734444	0.0608638528651252	5
25	6	Mason, T. J., French, K., & Jolley, D. (2013). Arrival order among native plant functional groups does not affect invasibility of constructed dune communities. Oecologia, 173(2), 557–568.	priority	establishment	Chrysanthemoides monilifera ssp. Rotundata	perennial	non-grass	outdoor	>1 year	-1.66719674658629	0.0425658296442711	5
26	7	Schantz, M. C., Sheley, R. L., & James, J. J. (2015). Role of propagule pressure and priority effects on seedlings during invasion and restoration of shrub-steppe. Biological Invasions, 17(1), 73-85.	density	growth	Bromus tectorum	annual	grass	field	>1 year	0.103032225898235	0.0801704045718009	3
27	7	Schantz, M. C., Sheley, R. L., & James, J. J. (2015). Role of propagule pressure and priority effects on seedlings during invasion and restoration of shrub-steppe. Biological Invasions, 17(1), 73-85.	density	growth	Bromus tectorum	annual	grass	field	>1 year	0.37662955846828	0.06623885482602	3
28	7	Schantz, M. C., Sheley, R. L., & James, J. J. (2015). Role of propagule pressure and priority effects on seedlings during invasion and restoration of shrub-steppe. Biological Invasions, 17(1), 73-85.	density	growth	Bromus tectorum	annual	grass	field	>1 year	0.433492420362819	0.0669100331937512	3
29	8	Schantz, M. C., Sheley, R. L., & James, J. J. (2019). Propagule pressure and priority seeding effects on the demography of invasive annual and native perennial grass species. Plant Ecology & Diversity, 12(2), 139-150.	density	establishment	Taniatherum caput-medusae, Bromus tectorum	annual	grass	field	>1 year	-0.028987536873252	0.00120079404310744	3
30	8	Schantz, M. C., Sheley, R. L., & James, J. J. (2019). Propagule pressure and priority seeding effects on the demography of invasive annual and native perennial grass species. Plant Ecology & Diversity, 12(2), 139-150.	density	establishment	Taniatherum caput-medusae, Bromus tectorum	annual	grass	field	>1 year	0.0909717782057266	0.00111878399753095	3
31	8	Schantz, M. C., Sheley, R. L., & James, J. J. (2019). Propagule pressure and priority seeding effects on the demography of invasive annual and native perennial grass species. Plant Ecology & Diversity, 12(2), 139-150.	density	establishment	Taniatherum caput-medusae, Bromus tectorum	annual	grass	field	>1 year	-0.0588405000229341	0.00122444815085507	3
32	9	Tarsa, E. E., Holdaway, B. M., & Kettenring, K. M. (2022). Tipping the balance: The role of seed density, abiotic filters, and priority effects in seed?based wetland restoration. Ecological Applications, 32(8), e2706.	density	growth	Phalaris arundinacea	perennial	grass	outdoor	<6 months	-0.378204976769876	0.129394624080193	6
33	9	Tarsa, E. E., Holdaway, B. M., & Kettenring, K. M. (2022). Tipping the balance: The role of seed density, abiotic filters, and priority effects in seed?based wetland restoration. Ecological Applications, 32(8), e2706.	density	growth	Phalaris arundinacea	perennial	grass	outdoor	<6 months	-0.441451832418656	0.139651287635112	6
34	9	Tarsa, E. E., Holdaway, B. M., & Kettenring, K. M. (2022). Tipping the balance: The role of seed density, abiotic filters, and priority effects in seed?based wetland restoration. Ecological Applications, 32(8), e2706.	priority	growth	Phalaris arundinacea	perennial	grass	outdoor	<6 months	-0.361013345537329	0.0750367569838269	6
35	10	Yu, H., Yue, M., Wang, C., Le Roux, J. J., Peng, C., & Li, W. (2020). Priority effects and competition by a native species inhibit an invasive species and may assist restoration. Ecology and Evolution, 10(23), 13355-13369.	density	growth	Mikania micrantha	perennial	non-grass	outdoor	<6 months	-1.46913036669903	0.00664398898418868	15
36	11	Yannelli, F. A., Karrer, G., Hall, R., Kollmann, J., & Heger, T. (2018). Seed density is >1 year effective than multi?trait limiting similarity in controlling grassland resistance against plant invasions in mesocosms. Applied Vegetation Science, 21(3), 411-418.	similarity	growth	Amrosia artemisiifloia	annual	non-grass	greenhouse	<6 months	-0.343837175281509	0.0221431730173082	6
37	11	Yannelli, F. A., Karrer, G., Hall, R., Kollmann, J., & Heger, T. (2018). Seed density is >1 year effective than multi?trait limiting similarity in controlling grassland resistance against plant invasions in mesocosms. Applied Vegetation Science, 21(3), 411-418.	similarity	growth	Solidago gigantea	perennial	non-grass	greenhouse	<6 months	-0.676302312861706	0.00983502516163429	6
38	12	Yannelli, F. A., Koch, C., Jeschke, J. M., and Kollmann, J. (2017b). Limiting similarity and Darwin’s naturalization hypothesis: understanding the drivers of biotic resistance against invasive plant species. Oecologia 183, 775–784. doi: 10.1007/s00442-016-3798-8	similarity	growth	Amrosia artemisiifloia	annual	non-grass	greenhouse	<6 months	-0.0229895182247005	0.129532827662037	6
39	12	Yannelli, F. A., Koch, C., Jeschke, J. M., and Kollmann, J. (2017b). Limiting similarity and Darwin’s naturalization hypothesis: understanding the drivers of biotic resistance against invasive plant species. Oecologia 183, 775–784. doi: 10.1007/s00442-016-3798-8	similarity	growth	Nassella trichotoma	annual	non-grass	greenhouse	<6 months	0.397860508722943	0.119014934401036	6
40	12	Yannelli, F. A., Koch, C., Jeschke, J. M., and Kollmann, J. (2017b). Limiting similarity and Darwin’s naturalization hypothesis: understanding the drivers of biotic resistance against invasive plant species. Oecologia 183, 775–784. doi: 10.1007/s00442-016-3798-8	similarity	growth	Solidago gigantea	perennial	non-grass	greenhouse	<6 months	-0.111225635110224	0.0426969573579498	6
41	12	Yannelli, F. A., Koch, C., Jeschke, J. M., and Kollmann, J. (2017b). Limiting similarity and Darwin’s naturalization hypothesis: understanding the drivers of biotic resistance against invasive plant species. Oecologia 183, 775–784. doi: 10.1007/s00442-016-3798-8	similarity	growth	Solidago gigantea	perennial	non-grass	greenhouse	<6 months	-0.432133355190323	0.0573735623272696	6
42	13	Brisson, J., Teasdale, V., Boivin, P., & Lavoie, C. (2020). Plant cover restoration to inhibit seedling emergence, growth or survival of an exotic invasive plant species. Ecoscience, 27(3), 185-194.	similarity	establishment	Heracleum mantegazzianum	perennial	non-grass	field	>1 year	-1.23154109013249	0.157480434641031	8
43	13	Brisson, J., Teasdale, V., Boivin, P., & Lavoie, C. (2020). Plant cover restoration to inhibit seedling emergence, growth or survival of an exotic invasive plant species. Ecoscience, 27(3), 185-194.	similarity	establishment	Heracleum mantegazzianum	perennial	non-grass	field	>1 year	-0.664039096401875	0.0975155482121057	8
44	13	Brisson, J., Teasdale, V., Boivin, P., & Lavoie, C. (2020). Plant cover restoration to inhibit seedling emergence, growth or survival of an exotic invasive plant species. Ecoscience, 27(3), 185-194.	similarity	establishment	Heracleum mantegazzianum	perennial	non-grass	field	>1 year	-0.867902496970583	0.120629511608678	8
45	13	Brisson, J., Teasdale, V., Boivin, P., & Lavoie, C. (2020). Plant cover restoration to inhibit seedling emergence, growth or survival of an exotic invasive plant species. Ecoscience, 27(3), 185-194.	similarity	growth	Heracleum mantegazzianum	perennial	non-grass	field	>1 year	-0.911475109844543	0.0443193207510472	8
46	13	Brisson, J., Teasdale, V., Boivin, P., & Lavoie, C. (2020). Plant cover restoration to inhibit seedling emergence, growth or survival of an exotic invasive plant species. Ecoscience, 27(3), 185-194.	similarity	growth	Heracleum mantegazzianum	perennial	non-grass	field	>1 year	-0.847806119610344	0.0301547904262921	8
47	13	Brisson, J., Teasdale, V., Boivin, P., & Lavoie, C. (2020). Plant cover restoration to inhibit seedling emergence, growth or survival of an exotic invasive plant species. Ecoscience, 27(3), 185-194.	similarity	growth	Heracleum mantegazzianum	perennial	non-grass	field	>1 year	-0.0293911333719255	0.00359852367650091	8
48	14	Stevens, J. M., and J. S. Fehmi. 2011. Early establishment of a native grass reduces the competitive effect of a nonnative grass. Restoration Ecology 19:399–406	priority	growth	Pennisetum ciliare	perennial	grass	greenhouse	<6 months	-2.27359755612078	0.109083965280013	5
49	15	Vaughn, K.J. & Young, T.P. 2015. Short-term priority over exotic annuals increases the initial density and longer-term cover of native perennial grasses. Ecological Applications 25: 791– 799.	priority	growth	several species	annual	grass	field	>1 year	-0.528844129268667	0.0344364329753929	5
50	16	Wohlwend, M. R., Schutzenhofer, M. R., & Knight, T. M. (2019). Long?term experiment manipulating community assembly results in favorable restoration outcomes for invaded prairies. Restoration Ecology, 27(6), 1307-1316.	priority	growth	Lespedeza cuneata	perennial	non-grass	field	>1 year	-1.29373704270567	0.013940717321329	48
51	17	Young, T. P., Zefferman, E. P., Vaughn, K. J., & Fick, S. (2014). Initial success of native grasses is contingent on multiple interactions among exotic grass competition, temporal priority, rainfall and site effects. AoB Plants, 7, plu081	priority	growth	Vulpia (Festuca) myuros/V. bromoides, Bromus hordeaceus, Hordeum murinum, Avena barbata/A. fatua	annual	grass	field	6 months<<1year	-1.19054978399379	0.282423143864584	5
52	17	Young, T. P., Zefferman, E. P., Vaughn, K. J., & Fick, S. (2014). Initial success of native grasses is contingent on multiple interactions among exotic grass competition, temporal priority, rainfall and site effects. AoB Plants, 7, plu081	priority	growth	Vulpia (Festuca) myuros/V. bromoides, Bromus hordeaceus, Hordeum murinum, Avena barbata/A. fatua	annual	grass	field	6 months<<1year	0.260283098263669	0.0322420578306345	5
53	17	Young, T. P., Zefferman, E. P., Vaughn, K. J., & Fick, S. (2014). Initial success of native grasses is contingent on multiple interactions among exotic grass competition, temporal priority, rainfall and site effects. AoB Plants, 7, plu081	priority	growth	Vulpia (Festuca) myuros/V. bromoides, Bromus hordeaceus, Hordeum murinum, Avena barbata/A. fatua	annual	grass	field	6 months<<1year	0.330006696856571	0.0152877831039095	5
54	17	Young, T. P., Zefferman, E. P., Vaughn, K. J., & Fick, S. (2014). Initial success of native grasses is contingent on multiple interactions among exotic grass competition, temporal priority, rainfall and site effects. AoB Plants, 7, plu081	priority	growth	Vulpia (Festuca) myuros/V. bromoides, Bromus hordeaceus, Hordeum murinum, Avena barbata/A. fatua	annual	grass	field	6 months<<1year	-0.0945585826250128	0.0553396043176282	5
55	17	Young, T. P., Zefferman, E. P., Vaughn, K. J., & Fick, S. (2014). Initial success of native grasses is contingent on multiple interactions among exotic grass competition, temporal priority, rainfall and site effects. AoB Plants, 7, plu081	priority	growth	Vulpia (Festuca) myuros/V. bromoides, Bromus hordeaceus, Hordeum murinum, Avena barbata/A. fatua	annual	grass	field	6 months<<1year	0.39416555285423	0.141605322833875	5
56	17	Young, T. P., Zefferman, E. P., Vaughn, K. J., & Fick, S. (2014). Initial success of native grasses is contingent on multiple interactions among exotic grass competition, temporal priority, rainfall and site effects. AoB Plants, 7, plu081	priority	growth	Vulpia (Festuca) myuros/V. bromoides, Bromus hordeaceus, Hordeum murinum, Avena barbata/A. fatua	annual	grass	field	6 months<<1year	0.165323980425383	0.21817051089257	5
57	18	Park, S., Kim, J. H., & Lee, E. J. (2022). Resistance of plant communities to invasion by tall fescue: An experimental study combining species diversity, functional traits and nutrient levels. Basic and Applied Ecology, 58, 39-49.	similarity	growth	Festuca arundinacea	perennial	grass	greenhouse	<6 months	-0.084557388028062	0.0703404516523058	3
58	18	Park, S., Kim, J. H., & Lee, E. J. (2022). Resistance of plant communities to invasion by tall fescue: An experimental study combining species diversity, functional traits and nutrient levels. Basic and Applied Ecology, 58, 39-49.	similarity	growth	Festuca arundinacea	perennial	grass	greenhouse	<6 months	-0.0663750689448716	0.146005583888636	3
59	18	Park, S., Kim, J. H., & Lee, E. J. (2022). Resistance of plant communities to invasion by tall fescue: An experimental study combining species diversity, functional traits and nutrient levels. Basic and Applied Ecology, 58, 39-49.	similarity	growth	Festuca arundinacea	perennial	grass	greenhouse	<6 months	-0.137201121513483	0.0703404516523075	3
60	18	Park, S., Kim, J. H., & Lee, E. J. (2022). Resistance of plant communities to invasion by tall fescue: An experimental study combining species diversity, functional traits and nutrient levels. Basic and Applied Ecology, 58, 39-49.	similarity	growth	Festuca arundinacea	perennial	grass	greenhouse	<6 months	-0.0478560211776341	0.0703404516523058	3
61	18	Park, S., Kim, J. H., & Lee, E. J. (2022). Resistance of plant communities to invasion by tall fescue: An experimental study combining species diversity, functional traits and nutrient levels. Basic and Applied Ecology, 58, 39-49.	similarity	growth	Festuca arundinacea	perennial	grass	greenhouse	<6 months	0.0816780310142688	0.0522860720923468	3
62	18	Park, S., Kim, J. H., & Lee, E. J. (2022). Resistance of plant communities to invasion by tall fescue: An experimental study combining species diversity, functional traits and nutrient levels. Basic and Applied Ecology, 58, 39-49.	similarity	growth	Festuca arundinacea	perennial	grass	greenhouse	<6 months	-0.084557388028062	0.0345518808944804	3
63	18	Park, S., Kim, J. H., & Lee, E. J. (2022). Resistance of plant communities to invasion by tall fescue: An experimental study combining species diversity, functional traits and nutrient levels. Basic and Applied Ecology, 58, 39-49.	similarity	growth	Festuca arundinacea	perennial	grass	greenhouse	<6 months	0.103184236235232	0.0522860720923451	3
64	19	Byun, C., & Lee, E. J. (2017). Ecological application of biotic resistance to control the invasion of an invasive plant, Ageratina altissima. Ecology and evolution, 7(7), 2181-2192.	similarity	growth	Ageratina altissima	perennial	non-grass	greenhouse	<6 months	1.34855403313705	0.12395492833209	3
65	19	Byun, C., & Lee, E. J. (2017). Ecological application of biotic resistance to control the invasion of an invasive plant, Ageratina altissima. Ecology and evolution, 7(7), 2181-2192.	similarity	growth	Ageratina altissima	perennial	non-grass	greenhouse	<6 months	0.980829253011732	0.287435463292231	3
66	19	Byun, C., & Lee, E. J. (2017). Ecological application of biotic resistance to control the invasion of an invasive plant, Ageratina altissima. Ecology and evolution, 7(7), 2181-2192.	similarity	growth	Ageratina altissima	perennial	non-grass	greenhouse	<6 months	0.637057713908905	0.380429665132431	3
67	20	Byun, C., De Blois, S., & Brisson, J. (2013). Plant functional group identity and diversity determine biotic resistance to invasion by an exotic grass. Journal of Ecology, 101, 128–139	similarity	growth	Phragmites australis	perennial	grass	outdoor	>1 year	1.63575522075147	0.0578785251133082	3
68	20	Byun, C., De Blois, S., & Brisson, J. (2013). Plant functional group identity and diversity determine biotic resistance to invasion by an exotic grass. Journal of Ecology, 101, 128–139	similarity	growth	Phragmites australis	perennial	grass	outdoor	>1 year	1.20831120592454	0.345910464137667	3
69	20	Byun, C., De Blois, S., & Brisson, J. (2013). Plant functional group identity and diversity determine biotic resistance to invasion by an exotic grass. Journal of Ecology, 101, 128–139	similarity	growth	Phragmites australis	perennial	grass	outdoor	>1 year	0.74649316126524	0.106721161465841	3
70	20	Byun, C., De Blois, S., & Brisson, J. (2013). Plant functional group identity and diversity determine biotic resistance to invasion by an exotic grass. Journal of Ecology, 101, 128–139	similarity	growth	Phragmites australis	perennial	grass	outdoor	>1 year	0.582605306160122	0.171333148285657	3
71	21	Byun, C., Oh, M., Lee, E. J., & Kang, H. (2020). Seed density is as important as limiting similarity, diversity effect, and propagule pressure in plant restoration to control invasion. Ecological Engineering, 144, 105712.	similarity	growth	Sicyos angulatus	annual	non-grass	greenhouse	<6 months	0.447379402027029	0.257354917355209	3
72	21	Byun, C., Oh, M., Lee, E. J., & Kang, H. (2020). Seed density is as important as limiting similarity, diversity effect, and propagule pressure in plant restoration to control invasion. Ecological Engineering, 144, 105712.	similarity	growth	Sicyos angulatus	annual	non-grass	greenhouse	<6 months	0.423086709457984	0.167586133348366	3
73	21	Byun, C., Oh, M., Lee, E. J., & Kang, H. (2020). Seed density is as important as limiting similarity, diversity effect, and propagule pressure in plant restoration to control invasion. Ecological Engineering, 144, 105712.	similarity	growth	Sicyos angulatus	annual	non-grass	greenhouse	<6 months	0.0696168964682003	0.167586133348366	3
74	21	Byun, C., Oh, M., Lee, E. J., & Kang, H. (2020). Seed density is as important as limiting similarity, diversity effect, and propagule pressure in plant restoration to control invasion. Ecological Engineering, 144, 105712.	similarity	growth	Sicyos angulatus	annual	non-grass	greenhouse	<6 months	-0.0215991118034617	0.156911130134833	3
75	21	Byun, C., Oh, M., Lee, E. J., & Kang, H. (2020). Seed density is as important as limiting similarity, diversity effect, and propagule pressure in plant restoration to control invasion. Ecological Engineering, 144, 105712.	similarity	growth	Sicyos angulatus	annual	non-grass	greenhouse	<6 months	0.207639364778244	0.263927903703618	12
76	21	Byun, C., Oh, M., Lee, E. J., & Kang, H. (2020). Seed density is as important as limiting similarity, diversity effect, and propagule pressure in plant restoration to control invasion. Ecological Engineering, 144, 105712.	density	growth	Sicyos angulatus	annual	non-grass	greenhouse	<6 months	-0.995428052432873	0.509010275966269	3
77	21	Byun, C., Oh, M., Lee, E. J., & Kang, H. (2020). Seed density is as important as limiting similarity, diversity effect, and propagule pressure in plant restoration to control invasion. Ecological Engineering, 144, 105712.	density	growth	Sicyos angulatus	annual	non-grass	greenhouse	<6 months	-1.52605630349504	1.66873345935723	3
78	21	Byun, C., Oh, M., Lee, E. J., & Kang, H. (2020). Seed density is as important as limiting similarity, diversity effect, and propagule pressure in plant restoration to control invasion. Ecological Engineering, 144, 105712.	density	growth	Sicyos angulatus	annual	non-grass	greenhouse	<6 months	-2.03688192726103	0.923177903801712	3
79	22	Lang, M., Hanslin, H. M., Kollmann, J., & Wagner, T. (2017). Suppression of an invasive legume by a native grass—High impact of priority effects. Basic and applied ecology, 22, 20-27.	priority	growth	Cytisus scoparius	perennial	non-grass	greenhouse	6 months<<1year	-0.946049528301886	0.0786809415833372	15
80	23	Perkins, L. B., & Hatfield, G. (2014). Competition, legacy, and priority and the success of three invasive species. Biological invasions, 16(12), 2543-2550.	priority	growth	Agropyron cristatum	perennial	grass	greenhouse	<6 months	-0.0964467005076135	0.0609137055837565	9
81	23	Perkins, L. B., & Hatfield, G. (2014). Competition, legacy, and priority and the success of three invasive species. Biological invasions, 16(12), 2543-2550.	priority	growth	Bromus tectorum	annual	grass	greenhouse	<6 months	-0.489795918367347	0.183673469387755	9
82	23	Perkins, L. B., & Hatfield, G. (2014). Competition, legacy, and priority and the success of three invasive species. Biological invasions, 16(12), 2543-2550.	priority	growth	Taeniatherum caput-medusae	annual	grass	greenhouse	<6 months	-0.387755102040816	0.183673469387753	9
83	24	Yannelli, F. A., Hughes, P., & Kollmann, J. (2017). Preventing plant invasions at early stages of revegetation: The role of limiting similarity in seed size and seed density. Ecological Engineering, 100, 286-290.	multiple	growth	Solidago gigantea	perennial	non-grass	greenhouse	<6 months	1.48807705542984	0.14184076784801	5
84	24	Yannelli, F. A., Hughes, P., & Kollmann, J. (2017). Preventing plant invasions at early stages of revegetation: The role of limiting similarity in seed size and seed density. Ecological Engineering, 100, 286-290.	multiple	growth	Amrosia artemisiifloia	annual	non-grass	greenhouse	<6 months	0.235314086934465	0.357456350828056	5
85	24	Yannelli, F. A., Hughes, P., & Kollmann, J. (2017). Preventing plant invasions at early stages of revegetation: The role of limiting similarity in seed size and seed density. Ecological Engineering, 100, 286-290.	multiple	growth	Amrosia artemisiifloia	annual	non-grass	greenhouse	<6 months	0.0108109161042161	0.228623293207383	5
86	24	Yannelli, F. A., Hughes, P., & Kollmann, J. (2017). Preventing plant invasions at early stages of revegetation: The role of limiting similarity in seed size and seed density. Ecological Engineering, 100, 286-290.	multiple	growth	Solidago gigantea	perennial	non-grass	greenhouse	<6 months	0.872615668371495	0.155189651016769	5
87	24	Yannelli, F. A., Hughes, P., & Kollmann, J. (2017). Preventing plant invasions at early stages of revegetation: The role of limiting similarity in seed size and seed density. Ecological Engineering, 100, 286-290.	multiple	growth	Amrosia artemisiifloia	annual	non-grass	greenhouse	<6 months	0.205443974214809	0.305895715816822	5
88	24	Yannelli, F. A., Hughes, P., & Kollmann, J. (2017). Preventing plant invasions at early stages of revegetation: The role of limiting similarity in seed size and seed density. Ecological Engineering, 100, 286-290.	multiple	growth	Amrosia artemisiifloia	annual	non-grass	greenhouse	<6 months	-0.0281708769666958	0.523039595203653	5

## Sheet: functional similarity
Source data for
Meta-analysis identifies native priority as a mechanism that supports the restoration of invasion-resistant plant communities
by Melinda Halassy, Péter Batáry, Anikó Csecserits, Katalin Török, Orsolya Valkó
Figure 3
ID	StudyID	Source	indicator	IAS	life_form	func_group	experiment_type	exp_lenght	yi	vi	N
1	1	Allen, P. S., & Meyer, S. E. (2014). Community structure affects annual grass weed invasion during restoration of a shrub–steppe ecosystem. Invasive Plant Science and Management, 7(1), 1-13.	growth	Bromus tectorum	annual	grass	field	>1year	0.164303051291277	0.0286726260752233	6
2	1	Allen, P. S., & Meyer, S. E. (2014). Community structure affects annual grass weed invasion during restoration of a shrub–steppe ecosystem. Invasive Plant Science and Management, 7(1), 1-13.	growth	Aegilops cylindrica	annual	grass	field	>1year	0.128617377822095	0.0108918366255364	6
3	1	Allen, P. S., & Meyer, S. E. (2014). Community structure affects annual grass weed invasion during restoration of a shrub–steppe ecosystem. Invasive Plant Science and Management, 7(1), 1-13.	growth	Secale cereale	annual	grass	field	>1year	0.164303051291276	0.0408949576157369	6
4	2	Brisson, J., Teasdale, V., Boivin, P., & Lavoie, C. (2020). Plant cover restoration to inhibit seedling emergence, growth or survival of an exotic invasive plant species. Ecoscience, 27(3), 185-194.	establishment	Heracleum mantegazzianum	perennial	non-grass	field	>1year	0.676886659688164	0.131016249859031	8
5	2	Brisson, J., Teasdale, V., Boivin, P., & Lavoie, C. (2020). Plant cover restoration to inhibit seedling emergence, growth or survival of an exotic invasive plant species. Ecoscience, 27(3), 185-194.	establishment	Heracleum mantegazzianum	perennial	non-grass	field	>1year	0.473023259119456	0.154130213255604	8
6	2	Brisson, J., Teasdale, V., Boivin, P., & Lavoie, C. (2020). Plant cover restoration to inhibit seedling emergence, growth or survival of an exotic invasive plant species. Ecoscience, 27(3), 185-194.	growth	Heracleum mantegazzianum	perennial	non-grass	field	>1year	-0.97066398123487	0.0434609346574124	8
7	2	Brisson, J., Teasdale, V., Boivin, P., & Lavoie, C. (2020). Plant cover restoration to inhibit seedling emergence, growth or survival of an exotic invasive plant species. Ecoscience, 27(3), 185-194.	growth	Heracleum mantegazzianum	perennial	non-grass	field	>1year	-0.906994991000671	0.0292964043326573	8
8	2	Brisson, J., Teasdale, V., Boivin, P., & Lavoie, C. (2020). Plant cover restoration to inhibit seedling emergence, growth or survival of an exotic invasive plant species. Ecoscience, 27(3), 185-194.	growth	Heracleum mantegazzianum	perennial	non-grass	field	>1year	-0.0885800047622525	0.00274013758286612	8
9	3	Byun, C., & Lee, E. J. (2017). Ecological application of biotic resistance to control the invasion of an invasive plant, Ageratina altissima. Ecology and evolution, 7(7), 2181-2192.	growth	Ageratina altissima	perennial	non-grass	greenhouse	<6 months	0.0190481949706953	0.00147928994082839	3
10	3	Byun, C., & Lee, E. J. (2017). Ecological application of biotic resistance to control the invasion of an invasive plant, Ageratina altissima. Ecology and evolution, 7(7), 2181-2192.	growth	Ageratina altissima	perennial	non-grass	greenhouse	<6 months	-0.300585477287687	0.00974375275074572	3
11	3	Byun, C., & Lee, E. J. (2017). Ecological application of biotic resistance to control the invasion of an invasive plant, Ageratina altissima. Ecology and evolution, 7(7), 2181-2192.	growth	Ageratina altissima	perennial	non-grass	greenhouse	<6 months	-0.430782916092453	0.0557544378698221	3
12	3	Byun, C., & Lee, E. J. (2017). Ecological application of biotic resistance to control the invasion of an invasive plant, Ageratina altissima. Ecology and evolution, 7(7), 2181-2192.	growth	Ageratina altissima	perennial	non-grass	greenhouse	<6 months	-0.693147180559942	0.155456059975009	3
13	4	Byun, C., De Blois, S., & Brisson, J. (2013). Plant functional group identity and diversity determine biotic resistance to invasion by an exotic grass. Journal of Ecology, 101, 128–139	growth	Phragmites australis	perennial	grass	outdoor	>1year	0.175890666463663	0.0252945495631398	3
14	4	Byun, C., De Blois, S., & Brisson, J. (2013). Plant functional group identity and diversity determine biotic resistance to invasion by an exotic grass. Journal of Ecology, 101, 128–139	growth	Phragmites australis	perennial	grass	outdoor	>1year	0.375906305866621	0.104248694504666	3
15	4	Byun, C., De Blois, S., & Brisson, J. (2013). Plant functional group identity and diversity determine biotic resistance to invasion by an exotic grass. Journal of Ecology, 101, 128–139	growth	Phragmites australis	perennial	grass	outdoor	>1year	0.160342650075181	0.246992021076598	3
16	4	Byun, C., De Blois, S., & Brisson, J. (2013). Plant functional group identity and diversity determine biotic resistance to invasion by an exotic grass. Journal of Ecology, 101, 128–139	growth	Phragmites australis	perennial	grass	outdoor	>1year	-0.105360515657826	0.0720987654320984	3
17	4	Byun, C., De Blois, S., & Brisson, J. (2013). Plant functional group identity and diversity determine biotic resistance to invasion by an exotic grass. Journal of Ecology, 101, 128–139	growth	Phragmites australis	perennial	grass	outdoor	>1year	-0.124297716677578	0.0484593934802891	3
18	5	Byun, C., Oh, M., Lee, E. J., & Kang, H. (2020). Seed density is as important as limiting similarity, diversity effect, and propagule pressure in plant restoration to control invasion. Ecological Engineering, 144, 105712.	growth	Sicyos angulatus	annual	non-grass	greenhouse	<6 months	-0.804181641541819	0.132587538555325	3
19	5	Byun, C., Oh, M., Lee, E. J., & Kang, H. (2020). Seed density is as important as limiting similarity, diversity effect, and propagule pressure in plant restoration to control invasion. Ecological Engineering, 144, 105712.	growth	Sicyos angulatus	annual	non-grass	greenhouse	<6 months	-0.848743469601729	0.067357734215762	3
20	6	Hess, M. C., Mesléard, F., Young, T. P., de Freitas, B., Haveneers, N., & Buisson, E. (2022). Altering native community assembly history influences the performance of an annual invader. Basic and Applied Ecology.	growth	Ambrosia artemisiifolia	annual	non-grass	greenhouse	6 months<<1year	0.658661004488778	0.0190010070055368	12
21	6	Hess, M. C., Mesléard, F., Young, T. P., de Freitas, B., Haveneers, N., & Buisson, E. (2022). Altering native community assembly history influences the performance of an annual invader. Basic and Applied Ecology.	growth	Ambrosia artemisiifolia	annual	non-grass	greenhouse	6 months<<1year	0.760157890842905	0.00793770857344866	12
22	7	Maron, J. & Marler, M. (2007) Native plant diversity resists invasion at both low and high resource levels. Ecology, 88, 2651–2661	growth	Centaurea maculosa, Linaria dalmatica, Potentilla recta	perennial	non-grass	field	>1year	-0.233193887167712	0.230296337108459	3
23	7	Maron, J. & Marler, M. (2007) Native plant diversity resists invasion at both low and high resource levels. Ecology, 88, 2651–2661	growth	Centaurea maculosa, Linaria dalmatica, Potentilla recta	perennial	non-grass	field	>1year	-0.434573192266234	0.157294744152083	3
24	7	Maron, J. & Marler, M. (2007) Native plant diversity resists invasion at both low and high resource levels. Ecology, 88, 2651–2661	growth	Centaurea maculosa, Linaria dalmatica, Potentilla recta	perennial	non-grass	field	>1year	-0.196710294246054	0.256235827664399	3
25	8	Park, S., Kim, J. H., & Lee, E. J. (2022). Resistance of plant communities to invasion by tall fescue: An experimental study combining species diversity, functional traits and nutrient levels. Basic and Applied Ecology, 58, 39-49.	growth	Festuca arundinacea	perennial	grass	greenhouse	<6 months	0	0.308641975308648	3
26	8	Park, S., Kim, J. H., & Lee, E. J. (2022). Resistance of plant communities to invasion by tall fescue: An experimental study combining species diversity, functional traits and nutrient levels. Basic and Applied Ecology, 58, 39-49.	growth	Festuca arundinacea	perennial	grass	greenhouse	<6 months	-0.887303195000916	1.31996327942945	3
27	8	Park, S., Kim, J. H., & Lee, E. J. (2022). Resistance of plant communities to invasion by tall fescue: An experimental study combining species diversity, functional traits and nutrient levels. Basic and Applied Ecology, 58, 39-49.	growth	Festuca arundinacea	perennial	grass	greenhouse	<6 months	-0.40546510810815	0.314236111111101	3
28	8	Park, S., Kim, J. H., & Lee, E. J. (2022). Resistance of plant communities to invasion by tall fescue: An experimental study combining species diversity, functional traits and nutrient levels. Basic and Applied Ecology, 58, 39-49.	growth	Festuca arundinacea	perennial	grass	greenhouse	<6 months	-0.182321556793946	0.263611111111099	3
29	9	Quinn, L. D., & Holt, J. S. (2009). Restoration for resistance to invasion by giant reed (Arundo donax). Invasive plant science and management, 2(4), 279-291.	growth	Arundo donax	perennial	grass	field	>1year	0.176456437341556	0.0247678092534669	6
30	9	Quinn, L. D., & Holt, J. S. (2009). Restoration for resistance to invasion by giant reed (Arundo donax). Invasive plant science and management, 2(4), 279-291.	growth	Arundo donax	perennial	grass	field	>1year	0.0606246218164353	0.0276764983720205	6
31	10	Sheley, R. L., & James, J. (2010). Resistance of native plant functional groups to invasion by Medusahead (Taeniatherum caput-medusae). Invasive Plant Science and Management, 3, 294–300.	growth	Taeniatherum caput-medusae	annual	grass	field	>1year	0.193191229030858	0.700945161697505	4
32	10	Sheley, R. L., & James, J. (2010). Resistance of native plant functional groups to invasion by Medusahead (Taeniatherum caput-medusae). Invasive Plant Science and Management, 3, 294–300.	growth	Taeniatherum caput-medusae	annual	grass	field	>1year	-0.532216813747312	0.392965129129866	4
33	10	Sheley, R. L., & James, J. (2010). Resistance of native plant functional groups to invasion by Medusahead (Taeniatherum caput-medusae). Invasive Plant Science and Management, 3, 294–300.	growth	Taeniatherum caput-medusae	annual	grass	field	>1year	-1.0477930402719	0.311074038008247	4
34	11	Yannelli, F. A., Hughes, P., & Kollmann, J. (2017). Preventing plant invasions at early stages of revegetation: The role of limiting similarity in seed size and seed density. Ecological Engineering, 100, 286-290.	growth	Solidago gigantea	perennial	non-grass	greenhouse	<6 months	1.55137411147934	0.411179704210365	5
35	11	Yannelli, F. A., Hughes, P., & Kollmann, J. (2017). Preventing plant invasions at early stages of revegetation: The role of limiting similarity in seed size and seed density. Ecological Engineering, 100, 286-290.	growth	Amrosia artemisiifloia	annual	non-grass	greenhouse	<6 months	-1.52102695509005	0.403729730667065	5
36	12	Yannelli, F. A., Koch, C., Jeschke, J. M., and Kollmann, J. (2017b). Limiting similarity and Darwin’s naturalization hypothesis: understanding the drivers of biotic resistance against invasive plant species. Oecologia 183, 775–784. doi: 10.1007/s00442-016-3798-8	growth	Amrosia artemisiifloia	annual	non-grass	greenhouse	<6 months	1.7462970951513	0.0778799351000547	6
37	12	Yannelli, F. A., Koch, C., Jeschke, J. M., and Kollmann, J. (2017b). Limiting similarity and Darwin’s naturalization hypothesis: understanding the drivers of biotic resistance against invasive plant species. Oecologia 183, 775–784. doi: 10.1007/s00442-016-3798-8	growth	Nassella trichotoma	annual	non-grass	greenhouse	<6 months	0.26007680635989	0.194408409842189	6
38	12	Yannelli, F. A., Koch, C., Jeschke, J. M., and Kollmann, J. (2017b). Limiting similarity and Darwin’s naturalization hypothesis: understanding the drivers of biotic resistance against invasive plant species. Oecologia 183, 775–784. doi: 10.1007/s00442-016-3798-8	growth	Solidago gigantea	perennial	non-grass	greenhouse	<6 months	0.490022496136226	0.0704243942811228	6

## Sheet: seeding density
Source data for
Meta-analysis identifies native priority as a mechanism that supports the restoration of invasion-resistant plant communities
by Melinda Halassy, Péter Batáry, Anikó Csecserits, Katalin Török, Orsolya Valkó
Figure 4
ID	StudyID	Source	indicator	IAS	life_form	func_group	experiment_type	exp_lenght	yi	vi	N
1	1	Byun, C., Oh, M., Lee, E. J., & Kang, H. (2020). Seed density is as important as limiting similarity, diversity effect, and propagule pressure in plant restoration to control invasion. Ecological Engineering, 144, 105712.	growth	Sicyos angulatus	annual	non-grass	greenhouse	<6 months	-0.530628251062167	1.72027681660895	3
2	1	Byun, C., Oh, M., Lee, E. J., & Kang, H. (2020). Seed density is as important as limiting similarity, diversity effect, and propagule pressure in plant restoration to control invasion. Ecological Engineering, 144, 105712.	growth	Sicyos angulatus	annual	non-grass	greenhouse	<6 months	-1.04145387482816	0.974721261053428	3
3	2	Firn, J., MacDougall, A. S., Schmidt, S., & Buckley, Y. M. (2010). Early emergence and resource availability can competitively favour natives over a functionally similar invader. Oecologia, 163(3), 775-784.	growth	Eragrostis curvula	perennial	grass	greenhouse	6 months<<1 year	0.160342650075169	0.360003215425747	3
4	2	Firn, J., MacDougall, A. S., Schmidt, S., & Buckley, Y. M. (2010). Early emergence and resource availability can competitively favour natives over a functionally similar invader. Oecologia, 163(3), 775-784.	growth	Eragrostis curvula	perennial	grass	greenhouse	6 months<<1 year	-0.955511445027442	1.1377777777778	3
5	2	Firn, J., MacDougall, A. S., Schmidt, S., & Buckley, Y. M. (2010). Early emergence and resource availability can competitively favour natives over a functionally similar invader. Oecologia, 163(3), 775-784.	growth	Eragrostis curvula	perennial	grass	greenhouse	6 months<<1 year	0.165168477567705	0.00598900691718877	3
6	2	Firn, J., MacDougall, A. S., Schmidt, S., & Buckley, Y. M. (2010). Early emergence and resource availability can competitively favour natives over a functionally similar invader. Oecologia, 163(3), 775-784.	growth	Eragrostis curvula	perennial	grass	greenhouse	6 months<<1 year	0.0457222493380949	0.00218870763653776	3
7	3	Schantz, M. C., Sheley, R. L., & James, J. J. (2015). Role of propagule pressure and priority effects on seedlings during invasion and restoration of shrub-steppe. Biological Invasions, 17(1), 73-85.	growth	Bromus tectorum	annual	grass	field	>1 year	0.103032225898235	0.0801704045718009	3
8	3	Schantz, M. C., Sheley, R. L., & James, J. J. (2015). Role of propagule pressure and priority effects on seedlings during invasion and restoration of shrub-steppe. Biological Invasions, 17(1), 73-85.	growth	Bromus tectorum	annual	grass	field	>1 year	0.37662955846828	0.06623885482602	3
9	3	Schantz, M. C., Sheley, R. L., & James, J. J. (2015). Role of propagule pressure and priority effects on seedlings during invasion and restoration of shrub-steppe. Biological Invasions, 17(1), 73-85.	growth	Bromus tectorum	annual	grass	field	>1 year	0.433492420362819	0.0669100331937512	3
10	4	Schantz, M. C., Sheley, R. L., & James, J. J. (2019). Propagule pressure and priority seeding effects on the demography of invasive annual and native perennial grass species. Plant Ecology & Diversity, 12(2), 139-150.	establishment	Taniatherum caput-medusae, Bromus tectorum	annual	grass	field	>1 year	-0.028987536873252	0.00120079404310744	3
11	4	Schantz, M. C., Sheley, R. L., & James, J. J. (2019). Propagule pressure and priority seeding effects on the demography of invasive annual and native perennial grass species. Plant Ecology & Diversity, 12(2), 139-150.	establishment	Taniatherum caput-medusae, Bromus tectorum	annual	grass	field	>1 year	0.0909717782057266	0.00111878399753095	3
12	4	Schantz, M. C., Sheley, R. L., & James, J. J. (2019). Propagule pressure and priority seeding effects on the demography of invasive annual and native perennial grass species. Plant Ecology & Diversity, 12(2), 139-150.	establishment	Taniatherum caput-medusae, Bromus tectorum	annual	grass	field	>1 year	-0.0588405000229341	0.00122444815085507	3
13	5	Tarsa, E. E., Holdaway, B. M., & Kettenring, K. M. (2022). Tipping the balance: The role of seed density, abiotic filters, and priority effects in seed?based wetland restoration. Ecological Applications, 32(8), e2706.	growth	Phalaris arundinacea	perennial	grass	outdoor	<6 months	-0.378204976769876	0.129394624080193	6
14	5	Tarsa, E. E., Holdaway, B. M., & Kettenring, K. M. (2022). Tipping the balance: The role of seed density, abiotic filters, and priority effects in seed?based wetland restoration. Ecological Applications, 32(8), e2706.	growth	Phalaris arundinacea	perennial	grass	outdoor	<6 months	-0.441451832418656	0.139651287635112	6
15	6	Yannelli, F. A., Hughes, P., & Kollmann, J. (2017). Preventing plant invasions at early stages of revegetation: The role of limiting similarity in seed size and seed density. Ecological Engineering, 100, 286-290.	growth	Solidago gigantea	perennial	non-grass	greenhouse	<6 months	0.245122458032984	0.00610109410371306	5
16	6	Yannelli, F. A., Hughes, P., & Kollmann, J. (2017). Preventing plant invasions at early stages of revegetation: The role of limiting similarity in seed size and seed density. Ecological Engineering, 100, 286-290.	growth	Amrosia artemisiifloia	annual	non-grass	greenhouse	<6 months	0.378520472864711	0.0131877072295996	5
17	7	Yu, H., Yue, M., Wang, C., Le Roux, J. J., Peng, C., & Li, W. (2020). Priority effects and competition by a native species inhibit an invasive species and may assist restoration. Ecology and Evolution, 10(23), 13355-13369.	growth	Mikania micrantha	perennial	non-grass	outdoor	<6 months	-0.520636494330246	0.00550730428904695	15
18	7	Yu, H., Yue, M., Wang, C., Le Roux, J. J., Peng, C., & Li, W. (2020). Priority effects and competition by a native species inhibit an invasive species and may assist restoration. Ecology and Evolution, 10(23), 13355-13369.	growth	Mikania micrantha	perennial	non-grass	outdoor	<6 months	-0.813024457819439	0.003607703608669	15
19	7	Yu, H., Yue, M., Wang, C., Le Roux, J. J., Peng, C., & Li, W. (2020). Priority effects and competition by a native species inhibit an invasive species and may assist restoration. Ecology and Evolution, 10(23), 13355-13369.	growth	Mikania micrantha	perennial	non-grass	outdoor	<6 months	-1.46913036669903	0.00664398898418868	15

## Sheet: priority effect
Source data for
Meta-analysis identifies native priority as a mechanism that supports the restoration of invasion-resistant plant communities
by Melinda Halassy, Péter Batáry, Anikó Csecserits, Katalin Török, Orsolya Valkó
Figure 5
ID	StudyID	Source	indicator	IAS	life_form	func_group	experiment_type	exp_lenght	yi	vi	N
1	1	Cleland, E. E., Esch, E., & McKinney, J. (2015). Priority effects vary with species identity and origin in an experiment varying the timing of seed arrival. Oikos, 124(1), 33-40.	growth	Bromus hordeaceus	annual	grass	outdoor	< 6 months	-0.122602322092333	0.0242020782765294	8
2	1	Cleland, E. E., Esch, E., & McKinney, J. (2015). Priority effects vary with species identity and origin in an experiment varying the timing of seed arrival. Oikos, 124(1), 33-40.	growth	Trifolium hirtum	annual	non-grass	outdoor	< 6 months	0.225493728659164	0.10894966465296	8
3	1	Cleland, E. E., Esch, E., & McKinney, J. (2015). Priority effects vary with species identity and origin in an experiment varying the timing of seed arrival. Oikos, 124(1), 33-40.	growth	Trifolium hirtum	annual	non-grass	outdoor	< 6 months	0.111225635110226	0.0864359648590314	8
4	1	Cleland, E. E., Esch, E., & McKinney, J. (2015). Priority effects vary with species identity and origin in an experiment varying the timing of seed arrival. Oikos, 124(1), 33-40.	growth	Bromus hordeaceus	annual	grass	outdoor	< 6 months	0.506693386481082	0.0643165061541154	8
5	1	Cleland, E. E., Esch, E., & McKinney, J. (2015). Priority effects vary with species identity and origin in an experiment varying the timing of seed arrival. Oikos, 124(1), 33-40.	growth	Bromus hordeaceus	annual	grass	outdoor	< 6 months	0.382713351124749	0.0293865174515858	8
6	1	Cleland, E. E., Esch, E., & McKinney, J. (2015). Priority effects vary with species identity and origin in an experiment varying the timing of seed arrival. Oikos, 124(1), 33-40.	growth	Bromus hordeaceus	annual	grass	outdoor	< 6 months	-0.699456349753207	0.0984764796008198	8
7	1	Cleland, E. E., Esch, E., & McKinney, J. (2015). Priority effects vary with species identity and origin in an experiment varying the timing of seed arrival. Oikos, 124(1), 33-40.	growth	Lolium multiflorum	perennial	grass	outdoor	< 6 months	-0.642288763326456	0.0183671239930231	8
8	1	Cleland, E. E., Esch, E., & McKinney, J. (2015). Priority effects vary with species identity and origin in an experiment varying the timing of seed arrival. Oikos, 124(1), 33-40.	growth	Lolium multiflorum	perennial	grass	outdoor	< 6 months	0.573345980747322	0.0556512433004726	8
9	1	Cleland, E. E., Esch, E., & McKinney, J. (2015). Priority effects vary with species identity and origin in an experiment varying the timing of seed arrival. Oikos, 124(1), 33-40.	growth	Lolium multiflorum	perennial	grass	outdoor	< 6 months	0.693147180559947	0.0920138888888881	8
10	1	Cleland, E. E., Esch, E., & McKinney, J. (2015). Priority effects vary with species identity and origin in an experiment varying the timing of seed arrival. Oikos, 124(1), 33-40.	growth	Lolium multiflorum	perennial	grass	outdoor	< 6 months	0.245122458032985	0.0423353585329361	8
11	2	Delory, B.M., Weidlich, E.W., Kunz, M., Neitzel, J. and Temperton, V.M. (2019) The exotic species Senecio inaequidens pays the price for arriving late in temperate European grassland communities. Oecologia, 191, 657-671. http://doi.org/10.1007/s00442-019-04521-x	growth	Senecio inaequidens	perennial	non-grass	greenhouse	< 6 months	-2.97552956623648	0.663726293414121	5
12	3	GRMAN E & SUDING KN (2010) Within-year soil legacies contribute to strong priority effects of exotics on native California grassland communities. Restoration Ecology 18, 664–670.	growth	more species	annual	NA	outdoor	< 6 months	-1.76644166124376	0.170686613368081	7
13	4	Hess, M. C. M., Buisson, E., Fontes, H., Bacon, L., Sabatier, F., & Mesléard, F. (2020). Giving recipient communities a greater head start and including productive species boosts early resistance to invasion. Applied Vegetation Science, 23(3), 340-352.	growth	Cortaderia selloana	annual	non-grass	greenhouse	6 months<<1 year	-0.0289552522520294	4.52333387354788e-05	5
14	4	Hess, M. C. M., Buisson, E., Fontes, H., Bacon, L., Sabatier, F., & Mesléard, F. (2020). Giving recipient communities a greater head start and including productive species boosts early resistance to invasion. Applied Vegetation Science, 23(3), 340-352.	establishment	Ambrosia artemisiifolia	annual	non-grass	greenhouse	6 months<<1 year	-0.0740024590963834	0.000200760698419034	5
15	4	Hess, M. C. M., Buisson, E., Fontes, H., Bacon, L., Sabatier, F., & Mesléard, F. (2020). Giving recipient communities a greater head start and including productive species boosts early resistance to invasion. Applied Vegetation Science, 23(3), 340-352.	establishment	Bothriochloa barbinodis	annual	non-grass	greenhouse	6 months<<1 year	-0.00740195829566748	0.000479616647184091	5
16	4	Hess, M. C. M., Buisson, E., Fontes, H., Bacon, L., Sabatier, F., & Mesléard, F. (2020). Giving recipient communities a greater head start and including productive species boosts early resistance to invasion. Applied Vegetation Science, 23(3), 340-352.	establishment	Cortaderia selloana	annual	non-grass	greenhouse	6 months<<1 year	-0.0443203996806603	0.000177746147836862	5
17	5	Lang, M., Hanslin, H. M., Kollmann, J., & Wagner, T. (2017). Suppression of an invasive legume by a native grass—High impact of priority effects. Basic and applied ecology, 22, 20-27.	growth	Cytisus scoparius	perennial	non-grass	greenhouse	6 months<<1 year	0.134912392955376	0.00130057536102379	15
18	6	Perkins, L. B., & Hatfield, G. (2014). Competition, legacy, and priority and the success of three invasive species. Biological invasions, 16(12), 2543-2550.	growth	Agropyron cristatum	perennial	grass	greenhouse	< 6 months	-0.862223510603885	0.052222564207791	9
19	6	Perkins, L. B., & Hatfield, G. (2014). Competition, legacy, and priority and the success of three invasive species. Biological invasions, 16(12), 2543-2550.	growth	Bromus tectorum	annual	grass	greenhouse	< 6 months	-0.583146285345616	0.0168418739859383	9
20	6	Perkins, L. B., & Hatfield, G. (2014). Competition, legacy, and priority and the success of three invasive species. Biological invasions, 16(12), 2543-2550.	growth	Taeniatherum caput-medusae	annual	grass	greenhouse	< 6 months	-0.596520344870874	0.030181745611998	9
21	7	Stevens, J. M., and J. S. Fehmi. 2011. Early establishment of a native grass reduces the competitive effect of a nonnative grass. Restoration Ecology 19:399–406	growth	Pennisetum ciliare	perennial	grass	greenhouse	< 6 months	-1.59504917498199	0.0704572495536803	5
22	8	Tarsa, E. E., Holdaway, B. M., & Kettenring, K. M. (2022). Tipping the balance: The role of seed density, abiotic filters, and priority effects in seed?based wetland restoration. Ecological Applications, 32(8), e2706.	growth	Phalaris arundinacea	perennial	grass	outdoor	< 6 months	-0.361013345537329	0.0750367569838269	6
23	8	Tarsa, E. E., Holdaway, B. M., & Kettenring, K. M. (2022). Tipping the balance: The role of seed density, abiotic filters, and priority effects in seed?based wetland restoration. Ecological Applications, 32(8), e2706.	growth	Phalaris arundinacea	perennial	grass	outdoor	< 6 months	-3.09104245335833	0.0277777777777779	6
24	9	Ulrich E, Perkins L (2014) Bromus inermis and Elymus canadensis but not Poa pratensis demonstrate strong competitive effects and all benefit from priority. Plant Ecology 215:1269–1275	growth	Bromus inermis	perennial	grass	greenhouse	< 6 months	-2.37748640116716	0.117913109198048	10
25	9	Ulrich E, Perkins L (2014) Bromus inermis and Elymus canadensis but not Poa pratensis demonstrate strong competitive effects and all benefit from priority. Plant Ecology 215:1269–1275	growth	Poa pratensis	perennial	grass	greenhouse	< 6 months	-1.12059119538688	0.168536153119092	10
26	10	Wohlwend, M. R., Schutzenhofer, M. R., & Knight, T. M. (2019). Long?term experiment manipulating community assembly results in favorable restoration outcomes for invaded prairies. Restoration Ecology, 27(6), 1307-1316.	growth	Lespedeza cuneata	perennial	non-grass	field	>1 year	-1.29373704270567	0.013940717321329	48
27	11	Young, T. P., Zefferman, E. P., Vaughn, K. J., & Fick, S. (2014). Initial success of native grasses is contingent on multiple interactions among exotic grass competition, temporal priority, rainfall and site effects. AoB Plants, 7, plu081	growth	Vulpia (Festuca) myuros/V. bromoides, Bromus hordeaceus, Hordeum murinum, Avena barbata/A. fatua	annual	grass	field	6 months<<1 year	-1.45083288225746	0.255497926311727	5
28	11	Young, T. P., Zefferman, E. P., Vaughn, K. J., & Fick, S. (2014). Initial success of native grasses is contingent on multiple interactions among exotic grass competition, temporal priority, rainfall and site effects. AoB Plants, 7, plu081	growth	Vulpia (Festuca) myuros/V. bromoides, Bromus hordeaceus, Hordeum murinum, Avena barbata/A. fatua	annual	grass	field	6 months<<1 year	-0.424565279481584	0.0484667226015931	5
29	11	Young, T. P., Zefferman, E. P., Vaughn, K. J., & Fick, S. (2014). Initial success of native grasses is contingent on multiple interactions among exotic grass competition, temporal priority, rainfall and site effects. AoB Plants, 7, plu081	growth	Vulpia (Festuca) myuros/V. bromoides, Bromus hordeaceus, Hordeum murinum, Avena barbata/A. fatua	annual	grass	field	6 months<<1 year	-0.228841572428847	0.115362249583029	5
